# Supplementary material for: Species diversity and distribution of freshwater molluscs of Javakheti Highlands (Republic of Georgia)
Source: Biodivers Data J. 2021 Jun 7;9:e66649. doi: 10.3897/BDJ.9.e66649 (PMC8203596; doi:10.3897/BDJ.9.e66649)
Supplement: Supplementary material 1 — Shell measurements of 39 specimens of the genus Ancylus. [file bdj-09-e66649-s001.xlsx]

## Sheet: Sheet1
Supplementry material 1. Measurements of 39 specimens of the genus Ancylus. Abbreviations are stend for: shell length (SL), shell width (SW), shell height (SH), shortest distance between apex and apertural margin (Ra), shortest distance between highest point and apertural margin (Rh) and height of lowered part of shell near apex (Hsp).
ID	SL	SW	SH	Hsp	Rh	Ra	Swa
A. benoitianus	4.93	4.16	3.05	0.61	1.8	0.28	2.13
A. benoitianus	7.7	5.63	3.77	1.08	2.92	0.55	2.56
A. benoitianus	7.48	5.53	3.49	1.11	1.77	0.63	3.16
A. benoitianus	7.82	5.9	3.88	1.15	2.88	0.61	3.04
A. benoitianus	7.43	5.93	3.35	0.88	2.21	0.95	2.38
A. benoitianus	7.47	5.88	3.56	1.26	2.72	0.65	3.23
A. benoitianus	7.23	5.56	3.33	1.32	2.74	0.66	3
A. benoitianus	6.54	5.07	3.11	1.29	1.87	0.53	3.07
A. benoitianus	6.6	5.29	3.03	1.03	1.92	0.82	2.81
A. benoitianus	6.85	5.27	3.47	0.96	2.57	0.43	2.52
A. benoitianus	6.38	5.23	3.02	0.86	2.22	0.46	2.24
A. benoitianus	5.98	4.85	2.96	0.62	1.8	0.51	2.26
A. benoitianus	6.88	5.41	3.25	1.01	2.21	0.57	2.44
A. benoitianus	6.8	5.19	3.49	0.7	2.48	0.33	2.57
A. major	5.57	4.44	2.66	0.75	1.42	0.9	2.47
A. major	6.59	4.71	3.18	0.74	1.73	0.76	2.8
A. major	5.2	3.96	2.22	0.48	1.64	0.98	1.38
A. major	6.1	4.51	3.18	0.76	2.11	1.02	2.38
A. major	4.39	3.73	1.96	0.62	1.22	0.5	1.58
A. major	6.63	4.89	2.89	1	1.61	1.33	2.37
A. major	6.79	5.26	3.28	0.84	2.72	0.52	2.77
A. major	6.46	5.1	3.13	0.88	2.89	0.67	2.69
Ancylus sp.	4.47	3.36	1.66	0.56	1.75	0.93	1.06
Ancylus sp.	4.34	3.47	1.62	0.48	1.74	0.92	1.27
Ancylus sp.	3.8	2.99	1.31	0.62	1.64	0.75	0.94
Ancylus sp.	4.44	3.27	1.63	0.32	1.78	0.92	0.77
Ancylus sp.	3.24	2.59	1.15	0.33	1.12	0.75	0.56
Ancylus sp.	3.28	2.55	1.17	0.34	1.4	0.64	0.76
Ancylus sp.	3.61	2.74	1.31	0.34	1.42	0.68	0.8
Ancylus sp.	3.42	2.68	1.19	0.43	1.19	0.66	0.69
Ancylus sp.	2.95	2.27	0.99	0.31	1.26	0.6	0.47
Ancylus sp.	3.05	2.4	0.95	0.37	1.21	0.57	0.38
Ancylus sp.	4.43	3.75	1.29	0.46	1.57	0.89	0.86
Ancylus sp.	4.77	3.59	2.14	0.63	1.82	0.72	2.05
Ancylus sp.	4.16	3.39	1.79	0.73	1.49	0.59	1.33
Ancylus sp.	3.97	3.47	1.75	0.64	1.72	0.41	1.72
Ancylus sp.	4.23	3.51	1.61	0.32	1.57	0.83	1.19
Ancylus sp.	2.59	2.18	0.77	0.3	1.01	0.46	0.48
Ancylus sp.	2.32	1.95	0.79	0.19	0.78	0.4	0.29
